# Supplementary material for: Isothiocyanates, Nitriles, and Epithionitriles from Glucosinolates Are Affected by Genotype and Developmental Stage in Brassica oleracea Varieties
Source: Front Plant Sci. 2017 Jun 22;8:1095. doi: 10.3389/fpls.2017.01095 (PMC5479884; doi:10.3389/fpls.2017.01095)
Supplement: Supplementary file 3 [file Table_3.xlsx]

## Sheet:  GLS 2014
Supplementary Table S3: Glucosinolates (GLS) and their derived hydrolysis products in Brassica oleracea vegetables in 2014 and 2015. Abbreviations are according to Table 2. AV-average; SD-standard deviation.
	GLS in µmol/g FW			2Prop	3But	2OH3But	3MTP	4MTB	3MSOP	4MSOB	5MSOP	2PE	I3M	4OHI3M	1MOI3M	4MOI3M
Broccoli	Iron Man	sprouts	AV	0	0.0106415	0	0.10407	0.452094	2.48166	5.21857	0	0.00271749	0.0953632	0.10025	0.0360278	0.0244961
			SD	0	0.00372081	0	0.0586798	0.0469275	0.197319	0.305531	0	0.000607468	0.0084495	0.0119398	0.00309927	0.000723292
Broccoli	Iron Man	mini	AV	0	0	0	0	0.0644172	0.0997336	0.656855	0	0	0.659884	0.0865698	0.406241	0.0400671
			SD	0	0	0	0	0.0126116	0.0126606	0.054787	0	0	0.0502047	0.0162437	0.0356308	0.00285675
Broccoli	Iron Man	fully developed	AV	0	0	0	0	0.0584086	0.0847912	0.714021	0	0	0.205473	0.0637423	0.172318	0.0425664
			SD	0	0	0	0	0.0143403	0.00556914	0.0539481	0	0	0.0113887	0.0143695	0.0211928	0.00962601
Broccoli	Iron Man	over-mature	AV	0	0	0	0	0.0442262	0.182819	0.964476	0	0	0.105023	0.0436441	0.119045	0.0430597
			SD	0	0	0	0	0.00569237	0.0168609	0.10482	0	0	0.0237419	0.00732161	0.00621274	0.0149628
Broccoli	Marathon	sprouts	AV	0	0.0175917	0	0.0899733	0.241741	1.51024	3.95718	0	0.00733977	0.0634154	0.160173	0.0174099	0.0144373
			SD	0	0.00228313	0	0.0554375	0.11943	0.246033	0.781001	0	0.00238242	0.0104287	0.0617769	0.00361205	0.00356867
Broccoli	Marathon	fully developed	AV	0	0	0	0	0.0202505	0.0781227	0.719641	0	0	0.345426	0.0557777	0.166812	0.0423917
			SD	0	0	0	0	0.00640462	0.00986701	0.115086	0	0	0.0653418	0.014352	0.0325651	0.00647131
Broccoli	Marathon	stored (9d, 5°C)	AV	0	0	0	0	0.0148107	0.0747957	0.470887	0	0	0.344101	0.0370055	0.192805	0.0561509
			SD	0	0	0	0	0.00226079	0.00985839	0.0788676	0	0	0.0315609	0.00814312	0.0349953	0.00755605
Broccoli	Sirtaki	sprouts	AV	0	0.0175297	0	0.0824553	0.557099	0.0679843	8.04883	0	0.00295506	0.0346756	0.0820458	0.0105979	0.00898186
			SD	0	0.00618509	0	0.024817	0.0890994	0.00425116	0.400084	0	0.000375685	0.00208104	0.00903158	0.000752802	0.000510559
Broccoli	Sirtaki	fully developed	AV	0	0	0.149768	0	0.00760841	0.0490633	0.368882	0	0	0.189237	0.0250597	0.209109	0.0184492
			SD	0	0	0.0194319	0	0.00266809	0.00339418	0.0390181	0	0	0.0331792	0.00375123	0.0387117	0.00184745
				2Prop	3But	2OH3But	3MTP	4MTB	3MSOP	4MSOB	5MSOP	2PE	I3M	4OHI3M	1MOI3M	4MOI3M
Cauliflower	Abeni	sprouts	AV	2.64755	0.0138729	0.0100239	0.0531441	0	2.63132	0.119886	0	0.00174439	0.306869	0.181334	0.0374189	0.0304196
			SD	0.119742	0.00121099	0.00205335	0.025135	0	0.294248	0.00708477	0	0.000148146	0.00634152	0.0220945	0.00145411	0.00114274
Cauliflower	Abeni	mini	AV	1.09627	0.0103158	0.014161	0.0994254	0.0130065	0.272539	0.0316359	0.00393619	0.00720377	0.491902	0.0103143	0.0679252	0.00997248
			SD	0.0600772	0.00112192	0.00196233	0.0408017	0.00265654	0.0198579	0.00322488	0.0083248	0.000416946	0.0859097	0.00273552	0.0145159	0.00190275
Cauliflower	Abeni	fully developed	AV	1.07658	0.00688295	0.0146735	0.151341	0.0137968	0.214892	0.0236955	0.0113125	0.00336129	0.25313	0.00682999	0.0258151	0.00692774
			SD	0.119191	0.00300284	0.00200565	0.0179065	0.00212401	0.053879	0.00640166	0.0115053	0.00142934	0.0382988	0.00153684	0.00771195	0.000680908
Cauliflower	Abeni	over-mature	AV	1.01497	0.0017134	0.013794	0.0537683	0.00348131	0.324073	0.0232335	0.00124699	0.000682993	0.16771	0.00255138	0.0266978	0.00881172
			SD	0.0646984	0.000411056	0.00494218	0.00510805	0.00107864	0.0743257	0.00631135	0.0012266	0.000626011	0.0210475	0.00114433	0.0069295	0.00281312
Cauliflower	Baltimore	sprouts	AV	4.80072	0.00892268	0.025594	0.0542475	0	3.27112	0.172297	0	0.0370373	0.350278	0.316293	0.0574578	0.0486958
			SD	0.117992	0.00232212	0.00764127	0.0164166	0	0.556609	0.0400248	0	0.014868	0.0174737	0.0283542	0.00637443	0.00674365
Cauliflower	Baltimore	fully developed	AV	0.942138	0.00195635	0.0122093	0.0618754	0.00385009	0.0713925	0.0109778	0.00321504	0.00126713	0.268213	0.00421262	0.0295868	0.00594225
			SD	0.0665072	0.001058	0.00228484	0.0132815	0.000617121	0.0203839	0.00236803	0.00364815	0.00173535	0.0466147	0.00155167	0.00956329	0.00138736
Cauliflower	Baltimore	stored (9d, 5°C)	AV	0.996167	0.001436	0.0172531	0.0545026	0.0027191	0.107336	0.0128625	0.00428857	0.00192108	0.286618	0.00393187	0.0328515	0.00839304
			SD	0.0763586	0.000187083	0.00750149	0.00762432	0.00079938	0.0271425	0.00255898	0.00553442	0.00175502	0.0453106	0.00124759	0.00555189	0.000809132
Cauliflower	Graffitti	sprouts	AV	3.2535	0.00373103	0.0171979	0.133254	0.0238578	7.154	0.174799	0	0.10333	0.139771	0.122372	0.0515055	0.0620415
			SD	0.266852	0.00323588	0.00404998	0.0513116	0.0413228	0.336378	0.00504556	0	0.103369	0.121094	0.099356	0.00320967	0.0094788
Cauliflower	Graffitti	fully developed	AV	0.352489	0.0263377	0.0275073	0.0903771	0.00530954	0.408267	0.0371876	0	0.00414826	0.322577	0.0240822	0.0413185	0.0395069
			SD	0.0419196	0.00553508	0.00291423	0.0327705	0.0021724	0.07846	0.00942248	0	0.000920004	0.0656692	0.00615084	0.0100427	0.00349563
Cauliflower	Momentum	sprouts	AV	2.95581	0.0101624	0.0106927	0.227868	0	5.51962	0.180768	0	0.0140814	0.292715	0.229953	0.0473207	0.0258612
			SD	0.126182	0.00191004	0.000828431	0.114318	0	0.364581	0.00384647	0	0.00190951	0.0134788	0.0196506	0.00199679	0.000667421
Cauliflower	Momentum	fully developed	AV	0.768282	0.00109768	0.00821735	0.0639903	0.00610914	0.0592116	0.00856158	0.000692831	0.000371005	0.240914	0.00547899	0.0268307	0.00544517
			SD	0.251214	0.00066044	0.00572801	0.0299124	0.00312873	0.0208156	0.00282913	0.000978464	0.000511203	0.0682208	0.00265748	0.0049495	0.00134875
				2Prop	3But	2OH3But	3MTP	4MTB	3MSOP	4MSOB	5MSOP	2PE	I3M	4OHI3M	1MOI3M	4MOI3M
White cabbage	Marcello	sprouts	AV	2.36091	0.039395	0.192843	0.0269749	0	0.557179	0.11454	0	0	0.107593	0.0686435	0.00798639	0.0113575
			SD	0.244062	0.00972365	0.0173919	0.0239345	0	0.16976	0.0222799	0	0	0.0225022	0.0208185	0.000341318	0.000773266
White cabbage	Marcello	mini	AV	0.906813	0.0475288	0.0519462	0.0165052	0.00288845	0.675745	0.0430368	0	0	0.653803	0.00762796	0.0363547	0.0472964
			SD	0.187418	0.00250454	0.00888882	0.00682953	0.00240758	0.143696	0.0039531	0	0	0.110429	0.00235913	0.00470575	0.00210171
White cabbage	Marcello	fully developed	AV	0.676752	0.0501661	0.05225	0.0184135	0.00124911	0.28841	0.024367	0	0	0.261248	0.00257633	0.0100386	0.0365182
			SD	0.223009	0.0134166	0.018723	0.00531292	0.00173572	0.115835	0.00603302	0	0	0.0291549	0.000784294	0.00254089	0.00482406
White cabbage	Marcello	over-mature	AV	0.525341	0.0497559	0.0436129	0.0173189	0	0.243668	0.0196249	0	0	0.171926	0.00095273	0.0153706	0.043237
			SD	0.119874	0.00823477	0.0121321	0.0052869	0	0.0637397	0.006054	0	0	0.027812	0.000226425	0.00273861	0.00306287
White cabbage	Perfecta	sprouts	AV	2.14372	0.00105785	0.0160646	0.0691154	0	2.28708	0.0700188	0	0.00322737	0.113716	0.0634279	0.0107265	0.005404
			SD	0.272339	0.00183225	0.0224514	0.0218192	0	0.291227	0.0454248	0	0.00343771	0.0138681	0.0194807	0.00152574	0.00182085
White cabbage	Perfekta	fully developed	AV	0.584203	0.00877826	0.0286673	0.0308305	0	0.862705	0.0276243	0	0.00450387	0.274329	0.00415833	0.00743008	0.0196148
			SD	0.0767035	0.00485481	0.0133848	0.00922357	0	0.0779383	0.0166865	0	0.00118034	0.0650596	0.00138767	0.0027587	0.00311261
White cabbage	Perfekta	stored (9d, 5°C)	AV	0.673203	0.00450259	0.0145418	0.0349767	0	0.893529	0.0117508	0	0.0056443	0.252451	0.00338311	0.00645067	0.0222072
			SD	0.0714366	0.000608524	0.00420139	0.00272908	0	0.0602938	0.00606311	0	0.000574543	0.0296506	0.000605325	0.000642148	0.00194547
White cabbage	Tolsma	sprouts	AV	4.92497	0	0.0158057	0	0	0.0704411	0	0	0	0.0820014	0.0770096	0.00720329	0.0030228
			SD	0.381816	0	0.00306254	0	0	0.00823789	0	0	0	0.0163419	0.0228097	0.00124414	0.000663799
White cabbage	Tolsma	fully developed	AV	1.51905	0.122954	0.157745	0.0323347	0	0.113368	0	0	0.00366698	0.275381	0.0141978	0.00980219	0.054081
			SD	0.113785	0.00990582	0.0201192	0.00282273	0	0.0132411	0	0	0.000925359	0.0226032	0.00261767	0.00243838	0.00482176
				2Prop	3But	2OH3But	3MTP	4MTB	3MSOP	4MSOB	5MSOP	2PE	I3M	4OHI3M	1MOI3M	4MOI3M
Red cabbage	Integro	sprouts	AV	0.951229	0.0688301	0.547338	0.00711121	0.0807	0.413051	1.04028	0.00168079	0.013671	0.230781	0.0479282	0.0155699	0.00150296
			SD	0.155177	0.0175367	0.128304	0.00650694	0.0381461	0.0626299	0.171642	0.00291121	0.00226485	0.0276689	0.0231645	0.000426252	0.000732077
Red cabbage	Integro	fully developed	AV	0.200485	0.201538	0.214543	0.0148029	0.0156918	0.180907	0.390346	0	0.00345457	0.204493	0.00883357	0.00247507	0.0177584
			SD	0.0192792	0.0200076	0.0312749	0.00347529	0.00294968	0.0259674	0.0644617	0	0.000201757	0.0401711	0.0016701	0.00127432	0.00269146
Red cabbage	Integro	stored (9d, 5°C)	AV	0.201035	0.230525	0.197233	0.0187154	0.0158804	0.15988	0.324988	0	0.00338571	0.181538	0.0109718	0.00772617	0.0214921
			SD	0.0128638	0.016278	0.0224469	0.00354796	0.00724819	0.00657879	0.0235587	0	0.000272059	0.023998	0.00167782	0.00585101	0.000948414
Red cabbage	Redma	sprouts	AV	0.772869	0.105311	0.428146	0.0296131	0.211359	0.808332	1.86907	0.0108389	0.0154041	0.191369	0.0607779	0.0181717	0.00603346
			SD	0.140846	0.0303082	0.125422	0.0230303	0.104562	0.090054	0.260546	0.00369109	0.00130013	0.0476653	0.0305964	0.00751143	0.0029047
Red cabbage	Redma	mini	AV	0.0809999	0.215082	0.141247	0.0120248	0.0158434	0.108604	0.673536	0	0.0046266	0.516859	0.010568	0.00936173	0.0167388
			SD	0.00876054	0.0294346	0.0160883	0.000865675	0.0028142	0.0044524	0.0221768	0	0.000682574	0.102692	0.00110274	0.00277865	0.0017547
Red cabbage	Redma	fully developed	AV	0.0745871	0.143491	0.121482	0.0145921	0.0317406	0.096244	0.327522	0	0.00212853	0.173863	0.00925482	0.00193805	0.0204989
			SD	0.00415428	0.00864046	0.0139936	0.00231673	0.00282113	0.0109633	0.0264891	0	0.000602289	0.0274478	0.00113681	0.0013419	0.00352129
Red cabbage	Redma	over-mature	AV	0.25003	0.252537	0.252758	0.0104116	0.0232257	0.164508	0.348408	0	0.00584891	0.219998	0.00860757	0.00311637	0.0285377
			SD	0.0197851	0.0269089	0.042805	0.0018071	0.00187377	0.0200866	0.0728136	0	0.0008131	0.0259651	0.000750881	0.00108758	0.00606386
Red cabbage	Roodkop 2	sprouts	AV	1.29281	0	0.0150705	0.0852816	0	1.2015	0.0345583	0	0	0.178056	0.0691014	0.0291663	0.018782
			SD	0.497115	0	0.00261146	0.0309198	0	0.55814	0.0165557	0	0	0.0636125	0.0248428	0.0115093	0.00433656
Red cabbage	Roodkop 2	fully developed	AV	0.0862308	0.138516	0.170175	0.012663	0.0117019	0.116799	0.500273	0	0.00328665	0.253313	0.012654	0.00677451	0.0212483
			SD	0.0154366	0.0280435	0.0241223	0.00495293	0.00149142	0.0191568	0.0816876	0	0.000258416	0.0227017	0.00430071	0.0021952	0.00211203
				2Prop	3But	2OH3But	3MTP	4MTB	3MSOP	4MSOB	5MSOP	2PE	I3M	4OHI3M	1MOI3M	4MOI3M
Savoy cabbage	Capriccio	sprouts	AV	2.62342	0	0	0.0560057	0	1.21205	0.0270886	0	0	0.174761	0.0336979	0.00888224	0.00188379
			SD	0.0717384	0	0	0.0261188	0	0.108079	0.000945032	0	0	0.0137798	0.00310051	0.00215194	9.53589e-05
Savoy cabbage	Capriccio	fully developed	AV	0.637208	0.153518	0.139125	0.0202512	0.00266462	0.294235	0.0655173	0	0	0.493122	0.00663098	0.00254976	0.0894373
			SD	0.124735	0.026881	0.0378935	0.00242895	0.000322267	0.0235289	0.00567466	0	0	0.0266005	0.00130071	0.00021689	0.00427253
Savoy cabbage	Capriccio	stored (9d, 5°C)	AV	0.967441	0.207579	0.150745	0.0347591	0.00291335	0.271197	0.0607864	0	0	0.523781	0.00846782	0.0032786	0.0909225
			SD	0.188199	0.0248925	0.0208395	0.0040461	0.000357373	0.0138674	0.00190899	0	0	0.0499682	0.0014103	0.000444179	0.0120175
Savoy cabbage	Daphne	sprouts	AV	5.35395	0.0122627	0.0476981	0.342384	0.00880939	3.55807	0.0932585	0	0	0.107877	0.0731656	0.0100927	0.00607767
			SD	0.230195	0.00312079	0.00605263	0.113872	0.00251171	0.329582	0.00431409	0	0	0.0046869	0.00678159	0.00178693	0.00121081
Savoy cabbage	Daphne	fully developed	AV	0.477633	0.0252783	0.00659044	0.0161229	0.000300882	0.544801	0.00512971	0	0	0.209683	0.00270453	0.007884	0.0421576
			SD	0.0602277	0.00866285	0.0012423	0.00554438	0.000275144	0.0515969	0.00125618	0	0	0.0203949	0.000887676	0.00206471	0.0062859
Savoy cabbage	Emerald	sprouts	AV	1.90782	0	0	0.0413687	0	1.25341	0.0124531	0	0.00661976	0.166097	0.0598034	0.00484424	0.00510286
			SD	0.0979719	0	0	0.0103777	0	0.137473	0.00123426	0	0.00265548	0.0189511	0.0096281	0.000250949	0.000660791
Savoy cabbage	Emerald	mini	AV	0.203866	0.0314369	0.0210995	0.00190472	0.00406706	0.380786	0.0430318	0	0.00419053	1.3935	0.0164729	0.0133817	0.0697164
			SD	0.0289502	0.010368	0.00373149	0.00108484	0.00186777	0.0421812	0.0102738	0	0.00104649	0.251322	0.00152341	0.00149467	0.00753584
Savoy cabbage	Emerald	fully developed	AV	0.222371	0.0351693	0.0269204	0.00843471	0.00393565	0.324635	0.0430498	0	0.00375234	0.651065	0.00980803	0.0138503	0.102638
			SD	0.0233998	0.00834773	0.00414282	0.00123845	0.0020166	0.0272484	0.00930855	0	0.00115251	0.0768694	0.00198553	0.00480598	0.00634756
Savoy cabbage	Emerald	over-mature	AV	0.177169	0.0119728	0.0317524	0.00623445	0.00213048	0.251714	0.0478756	0	0.00360712	0.477392	0.00549947	0.0114905	0.109469
			SD	0.0200903	0.0121105	0.00565414	0.000999582	0.00232193	0.0453078	0.00790528	0	0.000772859	0.0375165	0.0010031	0.00104222	0.0107786
To test if how GLS and hydrolysis products respond to storage, from each variety heads from one cultivar were stored (covered with a plastic foil) for 9 days at 5°C in a cooling chamber.

## Sheet: GLS 2015
Supplementary Table S3: Glucosinolates (GLS) and their derived hydrolysis products in Brassica oleracea vegetables in 2014 and 2015. Abbreviations are according to Table 2. AV-average; SD-standard deviation.
	GLS in µmol/g FW			2Prop	3But	2OH3But	3MTP	4MTB	3MSOP	4MSOB	5MSOP	2PE	I3M	4OHI3M	1MOI3M	4MOI3M
Broccoli	Iron Man	sprouts	AV	0	0	0	0.11783	0.245415	1.5428	3.06358	0.00993656	0.00460685	0.244185	0.123843	0.0701942	0.0177877
			SD	0	0	0	0.039684	0.0823993	0.309098	0.374965	0.000259522	0.00126341	0.0857508	0.0222818	0.0465399	0.00433842
Broccoli	Iron Man	mini	AV	0	0	0	0.00394572	0.0130596	0.122537	1.19169	0	0.0100216	0.230185	0.037532	0.229655	0.0399428
			SD	0	0	0	0.000798589	0.00273795	0.0110103	0.0764592	0	0.00193943	0.0348508	0.00402828	0.0469009	0.00282305
Broccoli	Iron Man	fully developed	AV	0	0	0	0.00403049	0.0204688	0.113096	0.867002	0	0.00380898	0.156293	0.0341636	0.138507	0.0370791
			SD	0	0	0	0.000687432	0.00407803	0.0122885	0.105311	0	0.000820777	0.00927801	0.00608842	0.0405673	0.00221095
Broccoli	Iron Man	over-mature	AV	0	0	0	0.00529648	0.0176691	0.182875	1.04075	0	0	0.158914	0.0440476	0.223572	0.0309195
			SD	0	0	0	0.000844764	0.00155246	0.0105973	0.0798043	0	0	0.0290238	0.00243405	0.0412412	0.000346833
Broccoli	Marathon	sprouts	AV	0	0	0	0.106145	0.167832	1.25607	3.35345	0.0130101	0.00501167	0.233329	0.205305	0.0427306	0.0100314
			SD	0	0	0	0.0158674	0.0116244	0.0900313	0.200558	0.000269067	0.00143361	0.0391699	0.0184289	0.00439344	0.00107259
Broccoli	Marathon	fully developed	AV	0	0	0	0	0.014253	0.0968144	0.733623	0	0.00616287	0.211863	0.0222625	0.117067	0.0268462
			SD	0	0	0	0	0.00205238	0.0131362	0.0105441	0	0.00188208	0.0402318	0.00239892	0.0449694	0.00338384
Broccoli	Marathon	stored (9d, 5°C)	AV	0	0	0	0	0.00677981	0.0743284	0.464142	0	0	0.14199	0.0573679	0.0825216	0.0316316
			SD	0	0	0	0	0.00191852	0.00466001	0.0402243	0	0	0.0262338	0.00809516	0.0200167	0.00328859
Broccoli	Sirtaki	sprouts	AV	0	0	0	0.0212467	0.545063	0.0727807	5.38128	0.0152158	0.00382409	0.0580432	0.0903815	0.0146314	0.00739652
			SD	0	0	0	0.000129836	0.142682	0.0103565	1.05064	0.00270971	0.00144929	0.00349401	0.0161834	0.00210033	0.00121395
Broccoli	Sirtaki	fully developed	AV	0.0286419	0.0128251	0.186013	0	0.00486732	0.0740071	0.588883	0	0.00657608	0.116369	0.016745	0.310464	0.0273747
			SD	0.00246997	0.00178251	0.015972	0	0.00141291	0.00735769	0.0621385	0	0.00141482	0.0159983	0.00194788	0.0578318	0.00287805
				2Prop	3But	2OH3But	3MTP	4MTB	3MSOP	4MSOB	5MSOP	2PE	I3M	4OHI3M	1MOI3M	4MOI3M
Cauliflower	Abeni	sprouts	AV	1.81369	0.011098	0.00446486	0.102369	0	1.42606	0.0339705	0	0	0.385957	0.159787	0.0438194	0.0195631
			SD	0.149155	0.000767195	0.000680418	0.00402646	0	0.0841383	0.00709421	0	0	0.0629269	0.0180777	0.0145193	0.0011236
Cauliflower	Abeni	mini	AV	0.289598	0.012532	0.0344114	0.125612	0.0110663	0.493796	0.0529494	0	0.00359743	0.314649	0.0133551	0.0348865	0.00885036
			SD	0.0336139	0.00298889	0.00637624	0.0342259	0.00381639	0.0595794	0.011932	0	0.00159129	0.0319781	0.00128772	0.00926157	0.000984755
Cauliflower	Abeni	fully developed	AV	0.178529	0.00562574	0.0200518	0.0364746	0.00266089	0.355483	0.0293122	0	0.00194082	0.2303	0.00700448	0.0179768	0.00679332
			SD	0.0242111	0.00123445	0.00283247	0.00608437	0.000680318	0.0535662	0.00658692	0	0.000961335	0.0383918	0.00109722	0.00510435	0.000763361
Cauliflower	Abeni	over-mature	AV	0.145997	0.00281723	0.0163245	0.0436373	0.00334887	0.397415	0.0227767	0	0	0.248055	0.00692123	0.050829	0.0102819
			SD	0.0135523	0.000372432	0.00167801	0.00859785	0.000705332	0.0275562	0.00240364	0	0	0.0410242	0.00176876	0.0164071	0.00223962
Cauliflower	Baltimore	sprouts	AV	3.43337	0.0114279	0.0110367	0.147844	0	2.09022	0.0561034	0	0.0395606	0.613774	0.303359	0.10035	0.0518768
			SD	0.0812431	0.0009353	0.00127342	0.00772867	0	0.380355	0.00844639	0	0.00499981	0.119057	0.0131127	0.0413638	0.00514614
Cauliflower	Baltimore	fully developed	AV	0.172259	0.0059328	0.027554	0.0588526	0.00480054	0.206768	0.0222972	0	0	0.470253	0.0109863	0.0501007	0.00770942
			SD	0.0225096	0.00218994	0.00222376	0.0165808	0.00149615	0.0298839	0.00367687	0	0	0.0650058	0.00163864	0.0131486	0.0011366
Cauliflower	Baltimore	stored (9d, 5°C)	AV	0.252197	0.00727091	0.0330454	0.0512028	0.00456755	0.246637	0.0283308	0	0.00200429	0.412079	0.0119519	0.0668113	0.0099224
			SD	0.0271033	0.00152118	0.00368177	0.00967581	0.000511378	0.0191094	0.00364277	0	0.000577195	0.0858591	0.00215686	0.0186292	0.00221379
Cauliflower	Graffitti	sprouts	AV	3.76755	0.0115057	0.0139394	0.186823	0	2.48006	0.0536298	0	0.014778	0.290571	0.134619	0.0706687	0.0580172
			SD	0.317912	0.00344093	0.00227561	0.0316556	0	0.224544	0.00585814	0	0.00334262	0.0215412	0.0300878	0.0057826	0.0129445
Cauliflower	Graffitti	fully developed	AV	0.238468	0.00493611	0.0255235	0.0296017	0.00222514	0.465167	0.0328621	0	0.00376682	0.260048	0.00690303	0.054232	0.0158612
			SD	0.014279	0.000773403	0.0010622	0.00302676	0.000415762	0.0468396	0.00208659	0	0.000715012	0.045745	0.00192913	0.0187588	0.000891338
Cauliflower	Momentum	sprouts	AV	1.82139	0.00895839	0.00692228	0.272852	0	3.02989	0.0816137	0	0.00756311	0.308856	0.20826	0.0581602	0.0183249
			SD	0.265703	0.00279117	0.00194777	0.0448164	0	0.459012	0.00934528	0	0.00105311	0.0531632	0.0445547	0.0114485	0.00288291
Cauliflower	Momentum	fully developed	AV	0.104099	0.00255828	0.0133398	0.0870238	0.00615941	0.190008	0.0167377	0	0	0.27284	0.0119775	0.0330742	0.00451677
			SD	0.0171923	0.000410868	0.00287496	0.024202	0.00151162	0.03776	0.0035622	0	0	0.0475916	0.00289296	0.00835435	0.000403333
			µmol/g FW	2Prop	3But	2OH3But	3MTP	4MTB	3MSOP	4MSOB	5MSOP	2PE	I3M	4OHI3M	1MOI3M	4MOI3M
White cabbage	Marcello	sprouts	AV	1.60606	0.0357358	0.186655	0.232289	0.0196765	1.56893	0.324832	0	0	0.0758654	0.345828	0.0208069	0.0101097
			SD	0.223138	0.00937722	0.0168362	0.0375168	0.0082571	0.247694	0.0381392	0	0	0.0192777	0.0530697	0.00383158	0.00235389
White cabbage	Marcello	mini	AV	0.523742	0.0153037	0.031209	0.008505	0.00276214	0.576811	0.0314031	0	0	0.309363	0.00478472	0.0173489	0.028416
			SD	0.210045	0.00552328	0.00885462	0.0041076	0.00047798	0.166269	0.00784343	0	0	0.0218859	0.00139274	0.00299563	0.00318321
White cabbage	Marcello	fully developed	AV	0.412779	0.0209821	0.0344539	0.0179393	0.00373007	0.412022	0.0406222	0	0	0.196132	0.00464363	0.0111981	0.0233722
			SD	0.0452807	0.00338636	0.00546553	0.0018408	0.000457253	0.0901486	0.0089126	0	0	0.0395703	0.000734057	0.00192972	0.00404357
White cabbage	Marcello	over-mature	AV	0.434448	0.0239585	0.0436398	0.0245105	0.0050768	0.301205	0.0349945	0	0	0.203548	0.0066944	0.00990774	0.0265893
			SD	0.0647307	0.00466838	0.00999023	0.00502139	0.000533808	0.0636875	0.00733814	0	0	0.0210938	0.00107098	0.00137244	0.00164589
White cabbage	Perfecta	sprouts	AV	2.32675	0	0.0242577	0.283034	0	2.59135	0.0699649	0	0.00925961	0.0940535	0.315832	0.0334191	0.00654768
			SD	0.161788	0	0.0163326	0.0097327	0	0.228203	0.0262672	0	0.00223589	0.00572366	0.0133481	0.0011801	0.000670241
White cabbage	Perfekta	fully developed	AV	0.499869	0.00888134	0.0249476	0.0223386	0.00205093	0.692652	0.02517	0	0.00606384	0.276934	0.00423117	0.0066749	0.026389
			SD	0.0494233	0.005103	0.0124825	0.00279627	0.000702945	0.0581148	0.0143147	0	0.0018436	0.0183968	0.00213122	0.0014518	0.00201127
White cabbage	Tolsma	sprouts	AV	3.29356	0	0.0120947	0.00399255	0	0.0731354	0.00296465	0	0	0.0738402	0.240167	0.0157663	0.00239522
			SD	1.40814	0	0.0118746	0.00152459	0	0.029957	0.00330732	0	0	0.0277891	0.120678	0.00187527	0.000717175
White cabbage	Tolsma	fully developed	AV	0.666688	0.0575148	0.0818629	0.0122926	0.00266424	0.0695497	0.0083436	0	0	0.153159	0.00734704	0.00401709	0.0248661
			SD	0.0762115	0.00586952	0.014003	0.000818399	0.000523628	0.0161543	0.00304433	0	0	0.0253089	0.00162615	0.00157868	0.00109324
				2Prop	3But	2OH3But	3MTP	4MTB	3MSOP	4MSOB	5MSOP	2PE	I3M	4OHI3M	1MOI3M	4MOI3M
Red cabbage	Integro	sprouts	AV	0.921848	0.087351	1.33556	0.0451085	0.258906	0.489086	1.23861	0.0245902	0.0161614	0.140667	0.228424	0.054802	0.00580321
			SD	0.193409	0.0165879	0.356042	0.0116533	0.0710876	0.0711727	0.252303	0.00375127	0.0052248	0.0135911	0.0295171	0.00607496	0.000543686
Red cabbage	Integro	fully developed	AV	0.158882	0.097778	0.219458	0.00425869	0.00315551	0.191976	0.542279	0	0.00477633	0.219537	0.0132303	0.00323452	0.0136665
			SD	0.0104711	0.0075687	0.0259673	0.000780632	0.00115022	0.0148536	0.0268831	0	0.00130067	0.0166892	0.000666443	0.00107325	0.000679231
Red cabbage	Integro	stored (9d, 5°C)	AV	0.162754	0.107476	0.225464	0.00456631	0.00438214	0.211671	0.557302	0	0.00430997	0.189008	0.013351	0.00227175	0.0148533
			SD	0.00718056	0.00174827	0.0128381	0.000489691	0.00115196	0.0083365	0.023363	0	0.00116204	0.0148153	0.000986754	0.000414776	0.00106847
Red cabbage	Redma	sprouts	AV	0.812484	0.146381	1.21107	0.106322	0.512513	1.01819	2.14251	0.0249482	0.0238588	0.158564	0.341619	0.055734	0.0126038
			SD	0.130346	0.0172441	0.181873	0.0169602	0.0938102	0.148339	0.314225	0.00056124	0.00741399	0.0259067	0.0451652	0.0108932	0.00132574
Red cabbage	Redma	mini	AV	0.0515441	0.0765915	0.0929873	0.00555996	0.0070229	0.118445	0.623374	0	0.00580697	0.20984	0.0148378	0.0032549	0.0141398
			SD	0.006368	0.016526	0.0161237	0.000356781	0.00196828	0.00834429	0.0545811	0	0.0013516	0.049775	0.0015457	0.00098074	0.00211858
Red cabbage	Redma	fully developed	AV	0.0637487	0.0992999	0.115789	0.00876197	0.0102435	0.128573	0.499402	0	0.00355711	0.150612	0.0179198	0.00229769	0.0157715
			SD	0.00793704	0.0159064	0.0268854	0.000982055	0.00158483	0.00333063	0.0197059	0	0.00215929	0.0116516	0.00107042	0.000664071	0.000873126
Red cabbage	Redma	over-mature	AV	0.0899978	0.160517	0.147097	0.00887221	0.0190335	0.122241	0.435703	0	0.00445015	0.152912	0.014765	0.00234215	0.0184484
			SD	0.0114763	0.0357584	0.0301966	0.00116562	0.00448074	0.0101186	0.0545628	0	0.00264635	0.0140704	0.00123507	0.00057261	0.00155574
Red cabbage	Roodkop 2	sprouts	AV	0.367347	0.0550238	0.88868	0.0224143	0.140583	0.340098	0.878525	0.0198314	0.0112528	0.0979725	0.121737	0.0328422	0.00255229
			SD	0.0884297	0.0135683	0.244578	0.00617361	0.0367952	0.0492454	0.156232	0.00269809	0.00375056	0.0137579	0.0210156	0.00214416	0.000541929
Red cabbage	Roodkop 2	fully developed	AV	0.0952574	0.086501	0.184681	0	0.00250994	0.152014	0.56506	0	0.00982954	0.365221	0.0160016	0.00677104	0.0190298
			SD	0.0280802	0.0283397	0.0515942	0	0.000220449	0.0167961	0.0902477	0	0.00425084	0.0206331	0.00124217	0.000524624	0.00225909
				2Prop	3But	2OH3But	3MTP	4MTB	3MSOP	4MSOB	5MSOP	2PE	I3M	4OHI3M	1MOI3M	4MOI3M
Savoy cabbage	Capriccio	sprouts	AV	2.31875	0	0.00697727	0.184667	0	1.20655	0.0118807	0	0	0.090194	0.169048	0.0172618	0.00233001
			SD	0.43566	0	0.00050297	0.048069	0	0.280892	0.0025132	0	0	0.0114661	0.0398533	0.00257054	0.000242538
Savoy cabbage	Capriccio	fully developed	AV	0.35862	0.0496993	0.0678302	0.00467478	0	0.530921	0.114304	0	0	0.741523	0.0122575	0.00486535	0.0659639
			SD	0.0198493	0.00520611	0.00603734	0.000971507	0	0.0507871	0.0114646	0	0	0.0573956	0.00102569	0.000771868	0.00328196
Savoy cabbage	Capriccio	stored (9d, 5°C)	AV	0.416334	0.0651188	0.0843945	0.0125699	0	0.576155	0.135293	0	0	0.78057	0.0163908	0.00546845	0.0849649
			SD	0.0520048	0.0032256	0.00483434	0.00151008	0	0.0354828	0.00393593	0	0	0.205327	0.00141911	0.001651	0.00833355
Savoy cabbage	Daphne	sprouts	AV	3.81732	0	0.0475221	0.718839	0.0163033	2.76682	0.0436439	0	0	0.0677784	0.284239	0.0169332	0.00956292
			SD	0.735081	0	0.00562492	0.123133	0.002444	0.455163	0.00465564	0	0	0.0114152	0.0321714	0.00181006	0.00207034
Savoy cabbage	Daphne	fully developed	AV	0.276467	0.00234717	0.00618158	0.00675972	0	0.718934	0.00808568	0	0	0.303073	0.0080516	0.0147301	0.0396775
			SD	0.0211396	0.000378236	0.000565996	0.000701445	0	0.0586232	0.000694799	0	0	0.0750167	0.000927892	0.0053975	0.00224328
Savoy cabbage	Emerald	sprouts	AV	2.83596	0	0.00208855	0.165937	0	1.99434	0.0167369	0	0.0116743	0.146246	0.41152	0.0153472	0.00675386
			SD	0.21661	0	0.00361747	0.0444259	0	0.589751	0.00735239	0	0.00383372	0.0226551	0.0749753	0.00458798	0.0014605
Savoy cabbage	Emerald	mini	AV	0.121769	0.00496765	0.0122371	0	0	0.49201	0.040597	0	0.00406537	1.43063	0.0286635	0.0134856	0.0646034
			SD	0.0172785	0.00114398	0.00135363	0	0	0.0478755	0.00548278	0	0.000961174	0.213558	0.00309896	0.00239137	0.00724015
Savoy cabbage	Emerald	fully developed	AV	0.145692	0.0117094	0.01834	0	0	0.462175	0.0612965	0	0.00691855	0.873693	0.0160784	0.00887514	0.0661987
			SD	0.0109632	0.00258371	0.00222923	0	0	0.0131901	0.00886945	0	0.00203597	0.0969701	0.00145504	0.00083567	0.0055775
Savoy cabbage	Emerald	over-mature	AV	0.184829	0.0179232	0.0268671	0.00709101	0	0.418561	0.0694701	0	0.00923111	0.699208	0.0202885	0.0118149	0.0828886
			SD	0.0274966	0.00437823	0.00672356	0.00100465	0	0.0234907	0.0182239	0	0.00159933	0.147468	0.00250447	0.0019347	0.0144662
To test if how GLS and hydrolysis products respond to storage, from each variety heads from one cultivar were stored (covered with a plastic foil) for 9 days at 5°C in a cooling chamber.

## Sheet: GLS Hydrolysis 2014
Supplementary Table 3: Glucosinolates (GLS) and their derived hydrolysis products in Brassica oleracea vegetables in 2014 and 2015. Abbreviations are according to Table 2. AV-average; SD-standard deviation.
	GLS hydrolysis products in µmol/g FW			2Prop-CN	2Prop-ITC	CETP	3But-CN	3But-ITC	CETB	2OH3But-CN	CHETB	OZT	3MTP-CN	3MTP-ITC	4MTB-CN	4MTB-ITC	3MSOP-CN	3MSOP-ITC	4MSOB-CN	4MSOB-ITC	2PE-CN	2PE-ITC	1MOI3C	1MOIAN	IAN	4MOIAN
Broccoli	Iron Man	sprouts	AV	0	0	0	0	0	0	0	0	0	0.0731095	0.0211444	0.235196	0.0872112	0.395021	0.075717	0.972128	0.27062	0	0.00278646	0	0	0.00321355	0
			SD	0	0	0	0	0	0	0	0	0	0.00917674	0.000665933	0.0135967	0.00927923	0.0253919	0.0105798	0.0308462	0.030378	0	0.000176635	0	0	0.000783754	0
Broccoli	Iron Man	mini	AV	0	0	0	0	0	0	0	0	0	0	0	0.0242536	0.0166825	0.0225184	0.0228851	0.15593	0.190068	0	0.000769557	0	0	0.0101986	0
			SD	0	0	0	0	0	0	0	0	0	0	0	0.015066	0.00545169	0.00425245	0.00989718	0.0284227	0.069314	0	0.0010673	0	0	0.00593117	0
Broccoli	Iron Man	fully developed	AV	0	0	0	0	0	0	0	0	0	0	0	0.0170937	0.0108303	0.0226149	0.0317429	0.228609	0.157936	0	0	0	0	0.00312977	0
			SD	0	0	0	0	0	0	0	0	0	0	0	0.0078234	0.00233744	0.002635	0.0146702	0.0372098	0.0402422	0	0	0	0	0.00289742	0
Broccoli	Iron Man	over-mature	AV	0	0	0	0	0	0	0	0	0	0.00201024	0	0.00517441	0.00236394	0.0199906	0.0144167	0.14491	0.0739075	0	0	0	0	0.000585176	0
			SD	0	0	0	0	0	0	0	0	0	0.00057567	0	0.00349749	0.00114525	0.00300201	0.00182654	0.0457095	0.052357	0	0	0	0	0.000766763	0
Broccoli	Marathon	sprouts	AV	0	0	0	0	0	0	0	0	0	0.0388166	0.00216339	0.106031	0.00993653	0.242149	0.0716783	0.812915	0.268816	0.00254707	0	0	0	0	0
			SD	0	0	0	0	0	0	0	0	0	0.0166095	0.000543762	0.0391027	0.0032397	0.0430525	0.0211763	0.118456	0.0892595	0.00133191	0	0	0	0	0
Broccoli	Marathon	fully developed	AV	0	0	0	0	0	0	0	0	0	0	0	0.00362999	0	0.0175292	0.0124225	0.182359	0.12126	0	0	0	0	0.00403333	0
			SD	0	0	0	0	0	0	0	0	0	0	0	0.00404829	0	0.00452698	0.0133514	0.0449934	0.0713556	0	0	0	0	0.00397695	0
Broccoli	Marathon	stored (9d, 5°C)	AV	0	0	0	0	0	0	0	0	0	0	0	0.00299823	0.00405141	0.0185506	0.0152895	0.157896	0.111505	0	0	0	0	0.00454178	0
			SD	0	0	0	0	0	0	0	0	0	0	0	0.000338772	0.000712953	0.00252095	0.0101241	0.0374897	0.0322566	0	0	0	0	0.00138075	0
Broccoli	Sirtaki	sprouts	AV	0	0	0	0	0	0	0	0	0	0	0	0.186597	0.258626	0.0126829	0.00464771	1.25852	1.17802	0	0.00315214	0	0	0	0
			SD	0	0	0	0	0	0	0	0	0	0	0	0.0361642	0.0675367	0.000818795	0.00261511	0.176606	0.277534	0	0.00139689	0	0	0	0
Broccoli	Sirtaki	fully developed	AV	0	0	0.011809	0	0	0	0	0.043473	0.0110861	0	0	0	0	0.010763	0.0045621	0.126397	0.0650234	0	0	0	0	0.00241235	0
			SD	0	0	0.0027511	0	0	0	0	0.00517146	0.0247894	0	0	0	0	0.00694251	0.00459537	0.0371515	0.0342149	0	0	0	0	0.00269785	0
				2Prop-CN	2Prop-ITC	CETP	3But-CN	3But-ITC	CETB	2OH3But-CN	CHETB	OZT	3MTP-CN	3MTP-ITC	4MTB-CN	4MTB-ITC	3MSOP-CN	3MSOP-ITC	4MSOB-CN	4MSOB-ITC	2PE-CN	2PE-ITC	1MOI3C	1MOIAN	IAN	4MOIAN
Cauliflower	Abeni	sprouts	AV	0.204709	0.0302211	2.81148	0	0	0.0159453	0	0	0	0.155797	0.00123676	0	0	0.41335	0.0668195	0.00872491	0	0	0	0	0	0.0130627	0.00432676
			SD	0.0117495	0.0287333	0.2258	0	0	0.00158151	0	0	0	0.01386	0.00214213	0	0	0.0927363	0.00406626	0.00236026	0	0	0	0	0	0.00229602	0.000586697
Cauliflower	Abeni	mini	AV	0.0859972	0.0199262	0.0610581	0	0	0	0	0	0	0.114414	0.0125055	0.00611127	0.000761843	0.0630838	0.0468236	0	0	0	0.000862173	0	0	0	0
			SD	0.0155571	0.00466694	0.0200954	0	0	0	0	0	0	0.00631592	0.00365529	0.000913697	0.00170353	0.0122889	0.010386	0	0	0	0.00192788	0	0	0	0
Cauliflower	Abeni	fully developed	AV	0.0769083	0.0165493	0.0650047	0	0	0	0	0	0	0.147203	0.0114513	0.00460954	0.000766009	0.0271478	0.0310468	0	0	0	0	0	0	0.0005301	0
			SD	0.00719958	0.00609087	0.0084016	0	0	0	0	0	0	0.0122885	0.00546629	0.000322594	0.0011581	0.00431224	0.0186673	0	0	0	0	0	0	0.00140251	0
Cauliflower	Abeni	over-mature	AV	0.0191537	0.0137121	0.0869178	0	0	0	0	0	0	0.0275736	0.00709167	0	0	0.0307119	0.00380149	0	0	0	0.00014615	0	0	0	0
			SD	0.00333494	0.00500292	0.0116966	0	0	0	0	0	0	0.0109004	0.00235318	0	0	0.00743873	0.00222679	0	0	0	0.000326802	0	0	0	0
Cauliflower	Baltimore	sprouts	AV	0.315358	0.0254549	4.39632	0	0	0	0	0	0	0.209664	0.000758262	0	0	0.46162	0.055128	0.0116895	0.0131239	0.0130555	0.00148578	0	0	0.0202818	0.00499834
			SD	0.00885992	0.0095011	0.269377	0	0	0	0	0	0	0.00980246	0.00131335	0	0	0.0823133	0.0068545	0.00165971	0.002158	0.0031794	0.0015383	0	0	0.00363364	0.000232183
Cauliflower	Baltimore	fully developed	AV	0.047984	0.00604841	0.0595781	0	0	0	0	0	0	0.0764764	0.000935453	0	0	0.0184932	0	0	0	0	0	0	0	0	0
			SD	0.0174207	0.00289464	0.016519	0	0	0	0	0	0	0.0217073	0.00187091	0	0	0.00588985	0	0	0	0	0	0	0	0	0
Cauliflower	Baltimore	stored (9d, 5°C)	AV	0.0316071	0.0102679	0.0635726	0	0	0	0	0	0	0.0338099	0.0082001	0	0	0.0145136	0	0	0	0	0	0	0	0	0
			SD	0.0120942	0.00357262	0.0156506	0	0	0	0	0	0	0.00655413	0.00199863	0	0	0.00419277	0	0	0	0	0	0	0	0	0
Cauliflower	Graffiti	sprouts	AV	0.322279	0.0206159	3.91361	0	0	0.00484271	0	0	0	0.424595	0.00388876	0.00466354	0	0.777273	0.143935	0.0320034	0	0.0106531	0.000742101	0	0	0.0199682	0.00806318
			SD	0.0497812	0.0152639	0.781506	0	0	0.00111964	0	0	0	0.0820818	0.000739269	0.00102842	0	0.489096	0.04386	0.00974852	0	0.00506042	0.00128536	0	0	0.0059147	0.00161679
Cauliflower	Graffitti	fully developed	AV	0.0654913	0.0621688	0.144203	0	0	0	0	0	0	0.101189	0.0233671	0.00319973	0.00435793	0.0944779	0.264193	0.00246943	0.0354114	0	0.00425734	0	0	0.00525917	0
			SD	0.00275397	0.0133855	0.00372885	0	0	0	0	0	0	0.00854817	0.0122006	0.000510766	0.00171297	0.0111855	0.0525871	0.00552181	0.0084721	0	0.000628538	0	0	0.000952807	0
Cauliflower	Momentum	sprouts	AV	0.18892	0.0117103	2.7172	0	0	0	0	0	0	0.44281	0.00279389	0.00469642	0	0.704532	0.0784921	0.0154961	0	0.00710643	0	0	0	0.0184876	0.00521338
			SD	0.03255	0.00216302	0.455626	0	0	0	0	0	0	0.0308562	0.00016711	0.000638958	0	0.0839688	0.0170832	0.000574788	0	0.000526756	0	0	0	0.00402889	0.000452941
Cauliflower	Momentum	fully developed	AV	0.0133272	0	0.028228	0	0	0	0	0	0	0.0753688	0.00341629	0	0	0	0	0	0	0	0	0	0	0	0
			SD	0.00463271	0	0.00216636	0	0	0	0	0	0	0.0160472	0.00128791	0	0	0	0	0	0	0	0	0	0	0	0
				2Prop-CN	2Prop-ITC	CETP	3But-CN	3But-ITC	CETB	2OH3But-CN	CHETB	OZT	3MTP-CN	3MTP-ITC	4MTB-CN	4MTB-ITC	3MSOP-CN	3MSOP-ITC	4MSOB-CN	4MSOB-ITC	2PE-CN	2PE-ITC	1MOI3C	1MOIAN	IAN	4MOIAN
White cabbage	Marcello	sprouts	AV	0.393423	0.109164	2.19239	0	0	0.0313533	0.0219169	0.0219613	0	0.0372459	0	0	0	0.0111032	0	0	0	0	0	0	0	0	0
			SD	0.158338	0.0763436	0.452461	0	0	0.0108525	0.00624268	0.0380381	0	0.00785946	0	0	0	0.0192314	0	0	0	0	0	0	0	0	0
White cabbage	Marcello	mini	AV	0.0821828	0.022988	0.579788	0	0	0.01298	0.0107707	0.0328482	0	0.00413233	0	0	0	0.0528127	0.0178637	0.00068702	0	0	0	0	0	0.00322951	0.000272364
			SD	0.0368784	0.0141501	0.177308	0	0	0.00412321	0.00282552	0.0106053	0	0.0011516	0	0	0	0.0426869	0.00767757	0.00153622	0	0	0	0	0	0.00105356	0.000373323
White cabbage	Marcello	fully developed	AV	0.0625037	0.00601783	0.519813	0	0	0.0217245	0	0.0269738	0	0.0090327	0	0	0	0.0143704	0	0	0	0	0	0	0	0.00115208	0
			SD	0.0164215	0.0021865	0.115106	0	0	0.00424378	0	0.00698911	0	0.00232676	0	0	0	0.0033477	0	0	0	0	0	0	0	0.00036826	0
White cabbage	Marcello	over-mature	AV	0.0896329	0.00643103	0.86449	0	0	0.0554777	0.01205	0.0574381	0	0.0446395	0	0	0	0.0853155	0.0129403	0.0024996	0	0	0	0	0	0.00172404	0
			SD	0.0434128	0.00387882	0.289601	0	0	0.012817	0.00250306	0.010324	0	0.00815402	0	0	0	0.0318976	0.00768976	0.00040342	0	0	0	0	0	0.000288227	0
White cabbage	Perfecta	sprouts	AV	0.598621	0.241551	1.15787	0	0	0.0139855	0	0	0	0.112139	0.00955962	0	0	0.432806	0.32713	0	0	0	0	0	0	0	0
			SD	0.121657	0.123309	0.0277616	0	0	0.0242237	0	0	0	0.0249027	0.00843354	0	0	0.0540706	0.167385	0	0	0	0	0	0	0	0
White cabbage	Perfecta	fully developed	AV	0.0567883	0.0536768	0.313412	0	0	0	0	0.00397555	0.00054955	0.00605325	0.000622387	0	0	0.0657129	0.0712341	0	0	0	0	0	0	0	0
			SD	0.0370069	0.0300421	0.0801666	0	0	0	0	0.00888959	0.00122883	0.00197877	0.0013917	0	0	0.014164	0.038869	0	0	0	0	0	0	0	0
White cabbage	Perfecta	stored (9d, 5°C)	AV	0.0687662	0.0302414	0.406772	0	0	0	0	0.000881275	0	0.00941481	0.00123208	0	0	0.144217	0.296091	0.00111036	0.00473694	0	0.00088116	0	0	0.00233176	0.000373692
			SD	0.0220223	0.00502594	0.0490187	0	0	0	0	0.00197059	0	0.00208835	0.00114443	0	0	0.0858913	0.111376	0.00248285	0.00326797	0	0.000831575	0	0	0.000615711	0.000511738
White cabbage	Tolsma	sprouts	AV	0.565607	0.193116	5.72926	0	0	0	0	0	0	0	0	0	0	0	0	0	0	0	0	0	0	0	0
			SD	0.328163	0.0313223	0.477451	0	0	0	0	0	0	0	0	0	0	0	0	0	0	0	0	0	0	0	0
White cabbage	Tolsma	fully developed	AV	0.130519	0.0431433	0.755036	0	0	0.0536084	0	0.0629269	0	0.0132237	0.000711523	0	0	0	0	0	0	0	0.000441017	0	0	0	0
			SD	0.0176063	0.00991185	0.0339719	0	0	0.00315945	0	0.00344761	0	0.00140587	0.00159101	0	0	0	0	0	0	0	0.000986145	0	0	0	0
				2Prop-CN	2Prop-ITC	CETP	3But-CN	3But-ITC	CETB	2OH3But-CN	CHETB	OZT	3MTP-CN	3MTP-ITC	4MTB-CN	4MTB-ITC	3MSOP-CN	3MSOP-ITC	4MSOB-CN	4MSOB-ITC	2PE-CN	2PE-ITC	1MOI3C	1MOIAN	IAN	4MOIAN
Red cabbage	Integro	sprouts	AV	0.0615155	0.260652	0.254509	0	0	0.0149445	0.0280943	0.133792	0.0913926	0	0	0.0156641	0.0279214	0	0.134651	0.0358289	0.359184	0	0.00211736	0	0	0	0
			SD	0.030479	0.0346072	0.135117	0	0	0.0134422	0.0258254	0.0764272	0.0433174	0	0	0.0168604	0.00680107	0	0.116613	0.0321224	0.213408	0	0.00366737	0	0	0	0
Red cabbage	Integro	fully developed	AV	0.0141844	0	0.174168	0.0124091	0	0.134345	0.03432	0.173479	0.00194558	0.00450395	0	0.00398236	0	0.0617225	0.00789504	0.16419	0.0174753	0.00170001	0	0	0	0.0015879	0.000100779
			SD	0.00198292	0	0.0132539	0.00112691	0	0.0139264	0.00421999	0.0266952	0.00192324	0.000597784	0	0.00105951	0	0.00637477	0.00190322	0.019223	0.00688936	0.00024465	0	0	0	0.000982933	0.000225348
Red cabbage	Integro	stored (9d, 5°C)	AV	0.0157583	0	0.20522	0.0199469	0	0.181473	0.0308608	0.200402	0.00234322	0.00559631	0	0.00490945	0	0.0800288	0.0155368	0.207621	0.0555019	0.00220277	0.000567048	0	0	0.00306481	0.0017109
			SD	0.00165662	0	0.0166279	0.00237235	0	0.0203105	0.00438452	0.024315	0.00137762	0.000573222	0	0.00126874	0	0.0143834	0.00252616	0.122503	0.0138646	0.000346742	0.000777416	0	0	0.000641518	0.000490292
Red cabbage	Redma	sprouts	AV	0.0858741	0.0685174	0.822144	0	0	0.118174	0.0561639	0.299602	0	0.0527178	0.011331	0.178028	0.0987084	0.122386	0.0596306	0.297495	0.186191	0.00469823	0.0128441	0	0	0	0
			SD	0.0158174	0.0528635	0.202534	0	0	0.0493203	0.0183166	0.117309	0	0.00963097	0.0122694	0.0488744	0.0765925	0.0281062	0.0286501	0.0626923	0.0801146	0.00412497	0.0114503	0	0	0	0
Red cabbage	Redma	mini	AV	0.0252347	0.00532533	0.0694219	0.0109244	0.0493607	0.089068	0.0250063	0.117913	0.0130731	0.00116231	0.000792422	0.00151866	0.00412449	0.0296437	0.0817877	0.264561	0.678477	0	0.00237864	0	0	0.00752943	0
			SD	0.0242857	0.00804632	0.019196	0.00474766	0.0265903	0.0209973	0.00617801	0.0245882	0.00420769	0.00173866	0.00177191	0.00154532	0.00720088	0.00489338	0.0208243	0.0516416	0.129422	0	0.00378455	0	0	0.00263375	0
Red cabbage	Redma	fully developed	AV	0.0052336	0	0.0796128	0.00844638	0	0.116661	0.0173181	0.0891766	0	0.00654146	0	0.00927885	0	0.0288202	0.00524793	0.116949	0.014629	0.00144222	0	0	0	0.00146914	0
			SD	0.000563304	0	0.010506	0.000975604	0	0.00764525	0.00311851	0.0150576	0	0.000675793	0	0.00188982	0	0.00681268	0.00125554	0.0247686	0.00346879	0.000232578	0	0	0	0.000176813	0
Red cabbage	Redma	over-mature	AV	0.0225174	0	0.312583	0.0117058	0	0.190649	0.0317697	0.19325	0	0.0180448	0	0.0124823	0	0.0641665	0.00598901	0.107773	0.00294916	0.00340721	0	0	0	0.00138406	0
			SD	0.0139501	0	0.121615	0.00654897	0	0.0973443	0.0161835	0.0977607	0	0.0204414	0	0.00788064	0	0.0248031	0.00703469	0.0653703	0.00198543	0.00221961	0	0	0	0.00145687	0
Red cabbage	Roodkop 2	sprouts	AV	0.226261	0.0815112	3.0718	0	0	0.0157775	0	0	0	0.203218	0.0120749	0	0	1.75387	0.354718	0.048101	0.00780159	0	0	0	0.00266182	0.054752	0.00590981
			SD	0.0394394	0.016694	0.178736	0	0	0.00478741	0	0	0	0.0396184	0.00289841	0	0	0.296825	0.0446625	0.00801712	0.00061403	0	0	0	0.00236592	0.0301285	0.0010615
Red cabbage	Roodkop 2	fully developed	AV	0.0108153	0	0.0733296	0.00945698	0	0.0603083	0.0320306	0.111182	0.002991	0.000715279	0	0.0030831	0.000819507	0.0330498	0.00741629	0.162287	0.0236055	0.00115556	0.000415861	0	0	0.00127242	0
			SD	0.000955432	0	0.0209254	0.00121823	0	0.0161765	0.00910691	0.0355758	0.00115153	0.000695557	0	0.00036624	0.00110617	0.00750752	0.00203696	0.0418489	0.00685328	0.000131757	0.000720292	0	0	0.000144006	0
				2Prop-CN	2Prop-ITC	CETP	3But-CN	3But-ITC	CETB	2OH3But-CN	CHETB	OZT	3MTP-CN	3MTP-ITC	4MTB-CN	4MTB-ITC	3MSOP-CN	3MSOP-ITC	4MSOB-CN	4MSOB-ITC	2PE-CN	2PE-ITC	1MOI3C	1MOIAN	IAN	4MOIAN
Savoy cabbage	Capriccio	sprouts	AV	0.315261	0.0872128	2.85793	0	0	0	0	0	0	0.0957302	0	0	0	0.16633	0.0255053	0	0	0	0	0	0	0	0
			SD	0.0223518	0.0134397	0.154627	0	0	0	0	0	0	0.00931305	0	0	0	0.0071005	0.0220973	0	0	0	0	0	0	0	0
Savoy cabbage	Capriccio	fully developed	AV	0.0392139	0.00945877	0.497136	0.00765378	0	0.0988444	0.0266022	0.108956	0.0028975	0.00895376	8.42526e-05	0	0	0.110264	0.0321154	0.0280577	0.00455024	0.00299108	0	0	0	0.00539956	0.000815833
			SD	0.0130714	0.00383336	0.0554986	0.000902155	0	0.0181244	0.00666879	0.017235	0.00245765	0.0010603	0.000188395	0	0	0.021379	0.00811839	0.00603095	0.0021076	0.00631913	0	0	0	0.00272475	0.000600779
Savoy cabbage	Capriccio	stored (9d, 5°C)	AV	0.0490928	0.0079535	0.573155	0.0426041	0	0.119599	0.0203748	0.115763	0.00300644	0.0109549	0	0	0	0.113587	0.0556046	0.0371206	0.0147896	0.0029641	0	0	0	0.0115654	0.00437137
			SD	0.00583579	0.00301916	0.0350968	0.0480048	0	0.00980689	0.00293281	0.0169471	0.00186794	0.000716762	0	0	0	0.0184341	0.0113605	0.00521577	0.00375662	0.00662794	0	0	0	0.00323003	0.00121129
Savoy cabbage	Daphne	sprouts	AV	0.648296	0.0284888	5.19975	0	0	0	0	0	0	0.734928	0	0.0111008	0	0.693793	0.0688855	0	0	0	0	0	0	0	0
			SD	0.0466262	0.00829776	0.747614	0	0	0	0	0	0	0.116273	0	0.00415471	0	0.126909	0.0290554	0	0	0	0	0	0	0	0
Savoy cabbage	Daphne	fully developed	AV	0.0693919	0.0171726	0.337264	0	0	0	0	0	0	0.00930851	0	0	0	0.100928	0.136396	0	0	0	0	0	0	0.00533433	0.00199218
			SD	0.0155158	0.00750967	0.0796396	0	0	0	0	0	0	0.00326377	0	0	0	0.0432179	0.048832	0	0	0	0	0	0	0.00223286	0.0009081
Savoy cabbage	Emerald	sprouts	AV	0.217532	0.028404	1.73299	0	0	0	0	0	0	0.0443605	0	0.00250841	0	0.114355	0	0	0	0	0	0	0	0.0144987	0
			SD	0.0381186	0.0442914	0.266293	0	0	0	0	0	0	0.0111509	0	0.00434469	0	0.0323544	0	0	0	0	0	0	0	0.00232725	0
Savoy cabbage	Emerald	mini	AV	0.0137691	0.0112717	0.100486	0	0	0.00680272	0.010867	0.012415	0	0.00207301	0	0	0	0.0284291	0.0673686	0.00113414	0.00398417	0.00150969	0	0	0	0.00223142	0
			SD	0.00421281	0.00155506	0.0336053	0	0	0.00469723	0.00353831	0.00458183	0	0.00151121	0	0	0	0.00896622	0.0143524	0.0010516	0.00148925	0.000779599	0	0	0	0.00054403	0
Savoy cabbage	Emerald	fully developed	AV	0.0137536	0	0.163709	0	0	0.0126664	0.00706706	0.0178038	0	0.00417851	0	0	0	0.0879936	0.0243222	0.0132299	0.00148039	0.00394446	0	0	0	0.00421884	0.000386144
			SD	0.00454757	0	0.0550918	0	0	0.003972	0.00240865	0.0066596	0	0.000758836	0	0	0	0.0118287	0.00427308	0.00584635	0.000922375	0.00203563	0	0	0	0.00110467	0.000363188
Savoy cabbage	Emerald	over-mature	AV	0.0177424	0	0.268229	0	0	0.0266073	0.00691514	0.0461735	0	0.0105605	0	0	0	0.11818	0.0176726	0.0175608	0.00126877	0.0100037	0	0	0	0.00728774	0
			SD	0.00837418	0	0.106919	0	0	0.0107701	0.00192028	0.0135111	0	0.00421838	0	0	0	0.0149956	0.0146452	0.00794219	0.00283706	0.00338922	0	0	0	0.00304356	0
To test if how GLS and hydrolysis products respond to storage, from each variety heads from one cultivar were stored (covered with a plastic foil) for 9 days at 5°C in a cooling chamber.

## Sheet: GLS Hydrolysis 2015
Supplementary Table S3: Glucosinolates (GLS) and their derived hydrolysis products in Brassica oleracea vegetables in 2014 and 2015. Abbreviations are according to Table 2. AV-average; SD-standard deviation.
	GLS hydrolysis products in µmol/g FW			2Prop-CN	2Prop-ITC	CETP	3But-CN	3But-ITC	CETB	2OH3But-CN	CHETB	OZT	3MTP-CN	3MTP-ITC	4MTB-CN	4MTB-ITC	3MSOP-CN	3MSOP-ITC	4MSOB-CN	4MSOB-ITC	2PE-CN	2PE-ITC	1MOI3C	1MOIAN	IAN	4MOIAN
Broccoli	Iron Man	sprouts	AV	0	0	0	0	0	0	0	0	0	0.0739156	0	0.124084	0.00345047	0.372762	0.153746	0.594462	0.210007	0.00391089	0	0	0	0.0113537	0
			SD	0	0	0	0	0	0	0	0	0	0.008236	0	0.00523608	0.000704832	0.127626	0.0397044	0.215312	0.0612019	0.00102557	0	0	0	0.000270857	0
Broccoli	Iron Man	mini	AV	0	0	0	0	0	0	0	0	0	0	0	0.00449688	0.00181826	0.0199275	0.00974007	0.210159	0.0664865	0.000599041	0.000930703	0.00471407	0.000722006	tr	0
			SD	0	0	0	0	0	0	0	0	0	0	0	0.000939374	0.000847086	0.00390087	0.00482934	0.00921101	0.0272903	0.0001506	0.000300105	0.00239367	0.000196837	0.000283515	0
Broccoli	Iron Man	fully developed	AV	0	0	0	0	0	0	0	0	0	0	0.000248935	0.00380911	0.00317665	0.0279337	0.0286264	0.225243	0.127996	0	0.00102363	0.00966626	0	0.00422493	0
			SD	0	0	0	0	0	0	0	0	0	0	0.000556636	0.0021514	0.00171025	0.00310545	0.00494968	0.0133929	0.0201555	0	0.000331907	0.00312705	0	0.000897382	0
Broccoli	Iron Man	over-mature	AV	0	0	0	0	0	0	0	0	0	0.00247711	0.00054583	0.0162475	0.00270052	0.0350659	0.0188417	0.138279	0.0636993	0	0.000192761	0.00226195	0	0.00168762	0
			SD	0	0	0	0	0	0	0	0	0	0.00062435	0.000505567	0.00709697	0.00203631	0.00528609	0.00201919	0.0227039	0.0104393	0	0.000265857	0.000431656	0	0.000783061	0
Broccoli	Marathon	sprouts	AV	0	0.000561077	0	0	0	0	0	0	0	0.0437475	0	0.0446618	0.00289731	0.29816	0.111712	0.537686	0.207673	0.00267707	0	0	0	0.00520283	0
			SD	0	0.000971814	0	0	0	0	0	0	0	0.0178763	0	0.0314764	0.000966924	0.0539989	0.0998632	0.0874075	0.148563	0.00147139	0	0	0	0.0019178	0
Broccoli	Marathon	fully developed	AV	0	0	0	0	0	0	0	0	0	0	0	0.00236199	0.000213433	0.0223622	0.0204647	0.168564	0.0835733	0	0.000820003	0.0073305	0	0.00372762	0
			SD	0	0	0	0	0	0	0	0	0	0	0	0.000333831	0.00047725	0.00292023	0.00557784	0.0226727	0.0177311	0	0.000239362	0.000827334	0	0.000554005	0
Broccoli	Marathon	stored (9d, 5°C)	AV	0	0	0	0	0	0	0	0	0	0	0	0.0040009	0.000140369	0.0122092	0.00772673	0.0646386	0.0431162	0	0.000188414	0.000292952	0	0.00138383	0
			SD	0	0	0	0	0	0	0	0	0	0	0	0.00158585	0.000313875	0.00168742	0.0020082	0.0100083	0.00803062	0	0.000421306	0.000655062	0	0.00141129	0
Broccoli	Sirtaki	sprouts	AV	0	0	0	0	0	0	0	0	0	0.00478272	0	0.0914827	0.0919154	0.00617816	0	0.514093	0.588139	0.000780461	0.000999204	0	0	0	0
			SD	0	0	0	0	0	0	0	0	0	0.00265853	0	0.010827	0.0586227	0.00123245	0	0.0457362	0.0496	0.000305245	0.000347337	0	0	0	0
Broccoli	Sirtaki	fully developed	AV	0.010889	0.00702487	0.0164092	0	0	0.00871777	0	0.12602	0.0943609	0	0	0.000404408	0.000246537	0.0180912	0.0130256	0.163455	0.063705	0	0.000323046	0.0499694	0.00574308	0.00388045	0
			SD	0.000789204	0.00169705	0.002445	0	0	0.00202813	0	0.00717496	0.0336303	0	0	0.000904284	0.00034035	0.00321438	0.00603687	0.0228661	0.0234698	0	0.000453056	0.0361899	0.00229697	0.00055557	0
				2Prop-CN	2Prop-ITC	CETP	3But-CN	3But-ITC	CETB	2OH3But-CN	CHETB	OZT	3MTP-CN	3MTP-ITC	4MTB-CN	4MTB-ITC	3MSOP-CN	3MSOP-ITC	4MSOB-CN	4MSOB-ITC	2PE-CN	2PE-ITC	1MOI3C	1MOIAN	IAN	4MOIAN
Cauliflower	Abeni	sprouts	AV	0.152783	0.0281291	1.79395	0	0	0.0104897	0	0	0	0.105351	0	0.00026451	0	0.282829	0.0668142	0	0	0.000992445	0.00541969	0	0	0.0108148	0
			SD	0.0253496	0.0210835	0.253042	0	0	0.00218502	0	0	0	0.0311034	0	0.000233018	0	0.0882242	0.0317805	0	0	0.000264876	0.00283423	0	0	0.000791753	0
Cauliflower	Abeni	mini	AV	0.0962651	0.0364134	0.058717	0	0	0.00285416	0	0.00538671	0	0.0845845	0.0137857	0.00419792	0.00422588	0.097569	0.0747897	0.00478736	0	0.000385162	0.00207985	0.000729057	0	0.00103172	0
			SD	0.0182115	0.0145819	0.0118735	0	0	0.00106296	0	0.00153347	0	0.0169148	0.00707744	0.000639175	0.00204225	0.0262073	0.0284652	0.0025074	0	2.28004e-05	0.000901107	0.000417164	0	0.000126289	0
Cauliflower	Abeni	fully developed	AV	0.0493633	0.0155767	0.0412807	0	0	0.000431861	0	0	0	0.0452901	0.00453494	0.00205796	0.000836129	0.0307799	0.0244857	0	0	0	0.000400652	0.000134968	0	0.000672772	0
			SD	0.0169269	0.00704287	0.0131125	0	0	0.000863722	0	0	0	0.010482	0.00336214	0.000638496	0.000706889	0.0138949	0.00792549	0	0	0	0.000478657	0.000158659	0	0.000166585	0
Cauliflower	Abeni	over-mature	AV	0.0270678	0.0111562	0.0686295	0	0	0.000274293	0	0.00622928	0	0.0347907	0.00425665	0.00241852	0	0.0788075	0.0363831	0.00109356	0	0	0	4.00753e-05	0	0.000666225	0
			SD	0.011747	0.00354137	0.0141398	0	0	0.000613337	0	0.00104732	0	0.0136236	0.00114212	0.00130881	0	0.0162797	0.0103826	0.00133205	0	0	0	8.9611e-05	0	0.000179936	0
Cauliflower	Baltimore	sprouts	AV	0.299872	0.0597099	3.22421	0	0	0.0105262	0	0	0	0.135777	0	0.014594	0.00021376	0.285337	0.0401713	0.0258114	0	0.0115015	0.00379529	0	0	0.020358	0
			SD	0.0361397	0.0700799	0.204592	0	0	0.00132496	0	0	0	0.0110125	0	0.0233811	0.000370243	0.0354951	0.0155865	0.0373384	0	0.000513206	0.0014968	0	0	0.00459875	0
Cauliflower	Baltimore	fully developed	AV	0.0788231	0.0161772	0.0461147	0	0	0.00201061	0	0	0	0.0658737	0.0035257	0.00338023	0.00103553	0.024221	0.0264059	0	0	0.000120411	0.000319938	0.00102626	0	0.0011318	0
			SD	0.00925719	0.00505694	0.00983343	0	0	0.000549961	0	0	0	0.00814003	0.00153709	0.000340464	0.000631835	0.0035096	0.0119534	0	0	0.000110522	0.000304017	0.000414762	0	0.000222674	0
Cauliflower	Baltimore	stored (9d, 5°C)	AV	0.0520601	0.0143524	0.0571441	0	0	0.00101028	0	0.00481719	0	0.0408892	0.00423991	0.00190685	0.000536567	0.0215608	0.0168121	0.000580509	0	0	0.000191072	0.0016637	0	0.0011914	0
			SD	0.0191684	0.00644297	0.0104398	0	0	0.00096158	0	0.00100844	0	0.0139303	0.00239082	0.000740111	0.00039945	0.0114192	0.0117429	0.00129806	0	0	0.000265334	0.00116678	0	0.000219909	0
Cauliflower	Graffiti	sprouts	AV	0.238122	0.0483017	2.56078	0	0	0.0119934	0	0	0	0.158472	0	0.00119665	0	0.346151	0.0532697	0.00400824	0	0.00553851	0.00224432	0	0	0.0079018	0
			SD	0.0351461	0.0424536	0.453922	0	0	0.00185715	0	0	0	0.0482284	0	0.000296741	0	0.1117	0.0119974	0.00484032	0	0.00201614	0.00161434	0	0	0.00447396	0
Cauliflower	Graffiti	fully developed	AV	0.0574513	0.0479449	0.144191	0	0	0.00313408	0	0.0130238	0	0.0436848	0.00596377	0.0021876	0.00103893	0.11918	0.0815105	0.00415175	0	0	0.00203265	0	0	0.000525609	0
			SD	0.0172552	0.0214541	0.0228944	0	0	0.000345649	0	0.00190748	0	0.00293868	0.0026163	0.000234712	0.00067479	0.036945	0.0144171	0.000955179	0	0	0.00113585	0	0	0.000191829	0
Cauliflower	Momentum	sprouts	AV	0.0938403	0.0459323	1.89862	0	0	0.00411387	0	0	0	0.161505	0	0.00093498	0	0.509037	0.114481	0.00790552	0	0.00323281	0.000682004	0	0	0.00734084	0
			SD	0.0813044	0.0715061	0.126694	0	0	0.00356941	0	0	0	0.135886	0	0.000814681	0	0.032281	0.0865227	0.00257837	0	0.000398966	0.00118127	0	0	0.00131226	0
Cauliflower	Momentum	fully developed	AV	0.0235243	0.00908929	0.0466309	0	0	0	0	0	0	0.079515	0.00444979	0.00373584	0.000608836	0.0837201	0.0124079	0	0	5.5399e-05	5.40021e-05	0.000469489	0	0.000866682	0
			SD	0.00425486	0.00238914	0.0136312	0	0	0	0	0	0	0.0258002	0.00167826	0.00156699	0.000387272	0.0315754	0.00338638	0	0	0.000123876	0.000120752	0.000182736	0	0.000148151	0
				2Prop-CN	2Prop-ITC	CETP	3But-CN	3But-ITC	CETB	2OH3But-CN	CHETB	OZT	3MTP-CN	3MTP-ITC	4MTB-CN	4MTB-ITC	3MSOP-CN	3MSOP-ITC	4MSOB-CN	4MSOB-ITC	2PE-CN	2PE-ITC	1MOI3C	1MOIAN	IAN	4MOIAN
White cabbage	Marcello	sprouts	AV	0.248709	0.730321	0.781727	0	0	0.00708331	0.0397718	0.0951674	0	0.0319603	0.0397282	0.00130668	0.00251615	0.106515	0.406726	0.0122672	0	0	0	0	0	0	0
			SD	0.0595405	0.131583	0.295331	0	0	0.00175785	0.0150788	0.0549913	0	0.00636771	0.0130487	0.000436117	0.000767284	0.00491903	0.156568	0.00443348	0	0	0	0	0	0	0
White cabbage	Marcello	mini	AV	0.0398111	0.00693789	0.325157	0	0	0.0072405	0	0.0162132	0	0.00437605	0.000235514	0	0	0.0997748	0.0131619	0.00220695	0	3.66292e-05	0	0	0	0.00163183	0
			SD	0.0158851	0.00273641	0.107939	0	0	0.00265559	0	0.00459734	0	0.00109476	8.41991e-05	0	0	0.0382889	0.00235708	0.000916863	0	8.19055e-05	0	0	0	0.000530346	0
White cabbage	Marcello	fully developed	AV	n.a	0.00292272	0.313516	0.000789715	0	0.0183244	0.00719621	0.0265418	0	0.00114941	0	0	0	0.231105	0.00971101	0.0211058	0	0	0	0	0	0.0144694	0
			SD		0.000889114	0.056059	0.000107037	0	0.00510033	0.00150949	0.00548973	0	0.000236933	0	0	0	0.0823943	0.00372918	0.00622786	0	0	0	0	0	0.00391883	0
White cabbage	Marcello	over-mature	AV	n.a	0.00344458	0.324047	0.00149323	0	0.0170107	0.00683849	0.0311148	0	0.010236	3.77156e-05	0.000454382	0	0.205029	0.0147194	0.00394476	0.00137499	0	0	0	0	0.0233894	0.00426379
			SD		0.00121072	0.0855204	0.000802108	0	0.00654231	0.00204312	0.00895298	0	0.00261341	8.43347e-05	0.000254313	0	0.0836471	0.00551692	0.00300429	0.000327085	0	0	0	0	0.002285	0.000705165
White cabbage	Perfecta	sprouts	AV	0.640067	1.16697	0.629594	0	0	0	0	0	0	0.0533662	0.0767604	0	0.000456289	0.493068	1.28471	0.00482406	0.00163962	0	0.00437689	0	0	0	0
			SD	0.0858102	0.0462167	0.21635	0	0	0	0	0	0	0.000986181	0.0194015	0	0.000790316	0.157192	0.20314	0.00835552	0.00157301	0	0.0011225	0	0	0	0
White cabbage	Perfekta	fully developed	AV	0.0289644	0.00425647	0.330951	0	0	0.00257171	0	0.00580595	0	0.00744213	0	0	0	0.171301	0.0333914	0.00796225	0.00116052	0.0010709	0	0	0	0.00340683	0
			SD	0.0114692	0.00208082	0.0309171			0.000854367	0	0.00184728		0.00112149	0			0.0106913	0.0061304	0.00234708	0.00117497			0	0	0.00161912	0
White cabbage	Tolsma	sprouts	AV	0.410426	1.74764	2.70049	0	0	0	0	0.0121384	0	0.00197599	0.00286809	0	0	0.00586131	0.0152178	0	0	0	0	0	0	0.000773493	0
			SD	0.0287966	0.236411	0.532537	0	0	0	0	0.00226948	0	0.000359108	0.000199026	0	0	0.000675398	0.00300585	0	0	0	0	0	0	0.000243137	0
White cabbage	Tolsma	fully developed	AV	n.a	0.0179173	0.469072	0.00456158	0	0.0473752	0.0111446	0.0533894	0	0.00223781	0	0	0	0.0243068	0.00266939	0.00320478	0.00143788	0.00110432	0	0	0	0.00504635	0
			SD		0.0225175	0.0418928	0.00175005	0	0.00729116	0.00107732	0.00594157	0	0.0031747	0	0	0	0.00389987	0.00169079	0.000706992	0.0032152	0.00012002	0	0	0	0.000854259	0
				2Prop-CN	2Prop-ITC	CETP	3But-CN	3But-ITC	CETB	2OH3But-CN	CHETB	OZT	3MTP-CN	3MTP-ITC	4MTB-CN	4MTB-ITC	3MSOP-CN	3MSOP-ITC	4MSOB-CN	4MSOB-ITC	2PE-CN	2PE-ITC	1MOI3C	1MOIAN	IAN	4MOIAN
Red cabbage	Integro	sprouts	AV	0.0193967	0.653339	0.161465	0	0	0.00876915	nq	0.235627	0.713887	0	0.0145974	0.0133432	0.0700593	0.0151942	0.626393	0.00708097	0.647689	0	0.0101092	0	0	0.000443514	0
			SD	0.000597866	0.0655154	0.0312392	0	0	0.00398806		0.0427362	0.0171876	0	0.00522483	0.00117361	0.0144166	0.00532059	0.0671047	0.00673066	0.0816368	0	0.00295216	0	0	0.000768189	0
Red cabbage	Integro	fully developed	AV	n.a	0.00118941	0.190092	0.00487773	0	0.123098	0.00475816	0.271573	0	0.00293743	0	0.000883625	4.50688e-05	0.219133	0.0220882	0.554502	0.057691	0.0109353	0.000408072	0	0	0.00740229	0
			SD		0.00109806	0.0555719	0.00248043	0	0.0328687	0.00125552	0.0928806	0	0.000856393	0	0.000515791	0.000100777	0.0823581	0.00747926	0.197841	0.0186143	0.0178995	0.000317095	0	0	0.00237493	0
Red cabbage	Integro	stored (9d, 5°C)	AV	n.a	0.00217693	0.118353	0.00452128	0.000331229	0.0770601	0.0208008	0.13659	0	0.00125373	0	0.00111631	0	0.10747	0.0106099	0.312803	0.0156875	0.00137845	0	0	0	0.00610553	0.000502326
			SD		0.000313899	0.00519614	0.000874941	0.000124586	0.00919347	0.00281129	0.017311	0	0.000177804	0	0.000387183	0	0.0156451	0.00154038	0.0328768	0.00157379	0.000418607	0	0	0	0.00126831	0.000186808
Red cabbage	Redma	sprouts	AV	0.0775856	0.347423	0.397134	0	0	0.0570967	0.128398	0.482241	0.3332	0.0279715	0.0132004	0.101381	0.0705622	0.140486	0.861498	0.193523	0.829746	0.00438831	0.0169892	0	0	0.00087866	0
			SD	0.0133497	0.0118249	0.0466782	0	0	0.0148607	0.0142558	0.027553	0.00617673	0.00835904	0.00200753	0.0273436	0.0126047	0.0135713	0.0527296	0.0174828	0.0340408	0.000662348	0.00120899	0	0	0.00029299	0
Red cabbage	Redma	mini	AV	0.00446805	0	0.0341579	0	0	0.0254829	0.0164064	0.0587902	0	0.00160429	0	0.00216496	0.00135237	0.0285559	0.0220838	0.109791	0.06304	0	0	0	0	0	0
			SD	0.000895695	0	0.00591644	0	0	0.0056262	0.00374279	0.0139803	0	0.000187358	0	0.000483469	0.000342205	0.00303451	0.00143428	0.0103055	0.00675738	0	0	0	0	0	0
Red cabbage	Redma	fully developed	AV	n.a	0	0.0489791	0.00560649	0	0.0728312	0.0147543	0.0952276	0	0.00136583	0	0.00313338	0.000382465	0.0806189	0.0113821	0.314406	0.0417467	0.00131776	3.42874e-05	0	0	0.00585223	0
			SD		0	0.00861643	0.00528606	0	0.0169752	0.00374264	0.0255403	0	0.000291614	0	0.000808985	0.000217421	0.0127827	0.00148929	0.0509545	0.00690795	0.000321947	7.66689e-05	0	0	0.000811335	0
Red cabbage	Redma	over-mature	AV	n.a	0.00151624	0.0854714	0.00761573	0.00134763	0.158614	0.0188584	0.160397	0	0.00457688	0.000230033	0.00936095	0.000564262	0.0971582	0.013791	0.395348	0.045239	0.00235081	0	0	0	0.0166623	0.00277004
			SD		0.000435315	0.0103502	0.000872356	0.002039	0.0254809	0.0112412	0.0432773	0	0.000397048	0.000210494	0.00220794	0.000360815	0.00847888	0.00282985	0.0677253	0.0167593	0.000395362	0	0	0	0.0033243	0.000903573
Red cabbage	Roodkop 2	sprouts	AV	0.068874	0.13624	0.377691	0	0	0.0231706	0.181647	0.774397	0.1915	0.0132114	0.0099509	0.0633049	0.0547328	0.125303	0.238531	0.224215	0.323331	0.00402537	0.00335254	0	0	0.00294008	0
			SD	0.0148973	0.0238681	0.0313121	0	0	0.00343623	0.0503689	0.109584	0.0425197	0.0010338	0.000547357	0.00936835	0.0093105	0.0150571	0.0214366	0.0223348	0.0533532	0.000667623	0.00181194	0	0	0.000206817	0
Red cabbage	Roodkop 2	fully developed	AV	0.00557631	0	0.0567977	0	0	0.040367	0	0.0597083	0	0	0	0	0	0.0274257	0.00308426	0.392662	0.0297871	0.00141409	0	0	0	0.00601624	0
			SD	0.00145203	0	0.0249124	0	0	0.0243371	0	0.028391	0	0	0	0	0	0.0128393	0.00272479	0.169321	0.0122831	0.00244928	0	0	0	0.00174057	0
				2Prop-CN	2Prop-ITC	CETP	3But-CN	3But-ITC	CETB	2OH3But-CN	CHETB	OZT	3MTP-CN	3MTP-ITC	4MTB-CN	4MTB-ITC	3MSOP-CN	3MSOP-ITC	4MSOB-CN	4MSOB-ITC	2PE-CN	2PE-ITC	1MOI3C	1MOIAN	IAN	4MOIAN
Savoy cabbage	Capriccio	sprouts	AV	0.129762	1.41384	1.05372	0	0	0	0	0.00106116	0	0.0268085	0.0519488	0	0.000640236	0.188486	1.35765	0	0	0	0	0	0	0.00123494	0
			SD	0.0219697	0.453607	0.450883	0	0	0	0	0.0015007	0	0.00922583	0.0138394	0	2.03847e-05	0.0575667	0.278884	0	0	0	0	0	0	0.000192606	0
Savoy cabbage	Capriccio	fully developed	AV	n.a	0.00773954	0.212494	0	0	0.0299915	0.0103728	0.0354599	0	0.00437041	0	0	0	0.0977323	0.0254044	0.0136785	0.00254097	0	0.000849032	0	0	0.00441066	0
			SD		0.00116944	0.0337007	0	0	0.00824365	0.0013788	0.00475742	0	0.00103925	0	0	0	0.0166022	0.00930129	0.00202113	0.000720623	0	0.00064957	0	0	0.00101243	0
Savoy cabbage	Capriccio	stored (9d, 5°C)	AV	n.a	0.00620364	0.222551	0	0	0.0368129	0.00848064	0.0431086	0	0.0037662	0	0	0	0.273339	0.126879	0.0720703	0.0251608	0.00171056	0.000206871	0	0	0.020889	0
			SD		0.00236767	0.0387774	0	0	0.010312	0.000942026	0.0040772	0	0.00145317	0	0	0	0.0272961	0.0554718	0.0053395	0.00898182	0.00382494	0.000190704	0	0	0.00756233	0
Savoy cabbage	Daphne	sprouts	AV	0.764496	1.51676	3.15878	0	0	0.0064147	0	0.0242408	0	0.551643	0.197518	0.00849896	0.00297118	1.56261	1.86213	0.0147462	0	0	0.000369696	0	0	0.00347459	0
			SD	0.62392	0.360682	0.313476	0	0	0.000978662	0	0.000943205	0	0.143741	0.0526108	0.00300658	0.000523447	0.452846	0.445757	0.0036526	0	0	0.000640332	0	0	0.00346173	0
Savoy cabbage	Daphne	fully developed	AV	0.0279168	0.00482032	0.155098	0	0	0	0	0	0	0.00439239	0.000332797	0	0	0.110234	0.0288735	0	0	0	0	0	0	0.000414221	0
			SD	0.00207101	0.000985489	0.0212272	0	0	0	0	0	0	0.000908316	3.06825e-05	0	0	0.0171748	0.00865246	0	0	0	0	0	0	0.000150559	0
Savoy cabbage	Emerald	sprouts	AV	0.321565	0.790981	1.47148	0	0	0	0	0	0	0.0546996	0.0357618	0	0.000414624	0.454752	0.834149	0	0	0.00181008	0.00159578	0	0	0.00364083	0
			SD	0.0189181	0.0104166	0.116621	0	0	0	0	0	0	0.00762358	0.0100098	0	0.000366395	0.142868	0.333081	0	0	0.000587447	0.000343183	0	0	0.00190488	0
Savoy cabbage	Emerald	mini	AV	0.00345845	0.00415592	0.0321336	0	0	0	0	0.0005384	0	0	0	0	0	0.023064	0.0619774	0	0	0.000410049	0	0	0	0.000685723	0
			SD	0.00194929	0.00155074	0.0106094	0	0	0	0	0.0012039	0	0	0	0	0	0.00735328	0.0129786	0	0	0.000379488	0	0	0	0.000259369	0
Savoy cabbage	Emerald	fully developed	AV	n.a	0.00282456	0.0766193	0	0	0.00475635	0.00338522	0.00771209	0	0	0	0	0	0.0587174	0.0294212	0.00514907	0	0.00172429	3.45493e-05	0	0	0.00374703	0
			SD		0.00264183	0.015143	0	0	0.00127263	0.000923151	0.00108339	0	0	0	0	0	0.00765703	0.00695007	0.00110139	0	0.00124945	7.72547e-05	0	0	0.000773969	0
Savoy cabbage	Emerald	over-mature	AV	0.00402068	0.00106756	0.0829763	0	0	0.00629658	0	0.00601531	0	0.00168336	0	0	0	0.0604721	0.00851539	0.0160932	0.000648767	0.00279726	0	0	0	0.0100773	0
			SD	0.00126432	0.000295757	0.0228412	0	0	0.00364873	0	0.00368323	0	0.000253188	0	0	0	0.0191875	0.00295769	0.0122282	0.00129753	0.0011374	0	0	0	0.00145514	0
To test if how GLS and hydrolysis products respond to storage, from each variety heads from one cultivar were stored (covered with a plastic foil) for 9 days at 5°C in a cooling chamber.
n.a	not analyzed
