# Supplementary material for: Isothiocyanates, Nitriles, and Epithionitriles from Glucosinolates Are Affected by Genotype and Developmental Stage in Brassica oleracea Varieties
Source: Front Plant Sci. 2017 Jun 22;8:1095. doi: 10.3389/fpls.2017.01095 (PMC5479884; doi:10.3389/fpls.2017.01095)
Supplement: Supplementary file 4 [file Table_4.xlsx]

## Sheet: PCA Scores and Loadings
Supplementary Table 4: PCA Scores and Loadings.
PCA sprouts	Summary				Scores					Loadings
	PC	Eigenvalue	% variance			ITC	CN	EPT			PC 1	PC 2	PC 3
	1	2.6162	67.841		B IM sp 14	-1.6056	-0.65567	1.056		ITC	-0.25922	0.9499	-0.17462
	2	0.893741	23.176		B M sp 14	-1.63	-0.85448	0.61146		CN	0.10829	0.20824	0.97206
	3	0.346422	8.9831		B S sp 14	-1.8854	0.2358	0.66902		EPT	0.95973	0.23307	-0.15685
					C A sp 14	1.1059	-0.52088	-0.17885
					C B sp 14	2.6378	-0.10811	-0.19444
					C G sp 14	2.2212	-0.032749	0.41484
					C M sp 14	1.0651	-0.4293	0.41024
					WC M sp 14	0.50835	-0.71613	-0.4164
					WC P sp 14	-0.57021	-0.37932	0.33102
					WC T sp 14	3.8409	0.1967	-0.87836
					RC I sp 14	-1.4936	-0.48443	-0.57488
					RC R sp 14	-0.50583	-0.56949	0.008424
					RC R2 sp 14	1.4247	0.19091	1.1709
					SC C sp 14	1.1073	-0.54645	-0.40258
					SC D sp 14	3.5224	0.29943	0.70138
					SC E sp 14	0.02959	-0.92705	-0.39035
					B IM sp 15	-1.6362	-0.84519	0.58755
					B M sp 15	-1.6516	-0.93908	0.35389
					B S sp 15	-1.7785	-0.66429	-0.0147
					C A sp 15	0.096803	-0.80873	-0.2588
					C B sp 15	1.4946	-0.42202	-0.25025
					C G sp 15	0.85588	-0.58303	-0.17738
					C M sp 15	0.20039	-0.6801	-0.060504
					WC M sp 15	-1.0784	-0.021834	-0.41219
					WC P sp 15	-1.5927	1.3629	0.12082
					WC T sp 15	0.52223	0.95691	-0.82229
					RC I sp 15	-1.9826	1.2654	-0.98336
					RC R sp 15	-1.338	1.2677	-0.41872
					RC R2 sp 15	-0.71511	-0.11394	-0.18296
					SC C sp 15	-1.3511	1.5607	-0.8178
					SC D sp 15	0.77887	3.3089	1.2031
					SC E sp 15	-0.59708	0.65692	-0.2039
PCA fully developed heads	Summary				Scores					Loadings
	PC	Eigenvalue	% variance			PC 1	PC 2	PC 3			PC 1	PC 2	PC 3
	1	0.0527099	67.809		B IM fd 14	-0.23748	0.10182	0.083272		ITC	-0.094922	0.1862	0.97792
	2	0.0190437	24.499		B M fd 14	-0.23964	0.027022	0.028996		CN	0.13302	0.97591	-0.17291
	3	0.00597882	7.6915		B S fd 14	-0.18911	-0.055473	-0.004589		EPT	0.98656	-0.11367	0.1174
					C A fd 14	-0.162	0.053547	-0.044087
					C B fd 14	-0.17743	-0.066386	-0.076741
					C G fd 14	-0.11348	0.12205	0.28912
					C M fd 14	-0.21523	-0.11644	-0.074562
					WC M fd 14	0.31732	-0.17896	-0.0083043
					WC P fd 14	0.063697	-0.087567	0.072487
					WC T fd 14	0.62021	-0.15097	0.05493
					RC I fd 14	0.2581	0.041378	-0.034227
					RC R fd 14	0.051173	-0.038374	-0.046694
					RC R2 fd 14	0.017401	0.026058	-0.046595
					SC C fd 14	0.46683	-0.046999	0.025154
					SC D fd 14	0.088459	-0.027702	0.091613
					SC E fd 14	-0.047509	-0.086168	-0.041139
					B IM fd 15	-0.23601	0.086279	0.055901
					B M fd 15	-0.23902	0.01278	0.0099871
					B S fd 15	-0.10022	0.022563	0.14052
					C A fd 15	-0.20073	-0.071527	-0.038143
					C B fd 15	-0.18859	-0.027494	-0.042793
					C G fd 15	-0.079289	0.028847	0.049122
					C M fd 15	-0.18566	-0.013869	-0.066986
					WC M fd 15	0.1345	0.030363	-0.059159
					WC P fd 15	0.10581	-0.016923	-0.026148
					WC T fd 15	0.3124	-0.21073	0.013628
					RC I fd 15	0.42175	0.5343	-0.056875
					RC R fd 15	0.011293	0.20163	-0.061905
					RC R2 fd 15	-0.045309	0.21053	-0.090159
					SC C fd 15	0.03356	-0.097806	-0.020112
					SC D fd 15	-0.085752	-0.072206	-0.039125
					SC E fd 15	-0.16006	-0.13357	-0.036392
